# Supplementary material for: A Qualitative Exploration of Parents’ Perceptions of Risk in Youth Contact Rugby
Source: Behav Sci (Basel). 2022 Dec 14;12(12):510. doi: 10.3390/bs12120510 (PMC9774146; doi:10.3390/bs12120510)
Supplement: Supplementary file 1 [file behavsci-12-00510-s001.zip]

Archive with 1 entries (1 files):
- behavsci-2041127-supplementary.pdf
